# Supplementary material for: FLIM Reveals Red Light-Induced Changes in Murine Hair Follicles
Source: Biosensors (Basel). 2026 Apr 22;16(5):232. doi: 10.3390/bios16050232 (PMC13204966; doi:10.3390/bios16050232)
Supplement: Supplementary file 1 [file biosensors-16-00232-s001.zip]

Archive with 1 entries (1 files):
- biosensors-4165844-supplementary.pdf
